# Supplementary material for: Using instruments for selection to adjust for selection bias in Mendelian randomization
Source: Stat Med. 2024 Jul 22;43(22):4250–71. doi: 10.1002/sim.10173 (PMC13022821; doi:10.1002/sim.10173)
Supplement: Supplementary file 1 — Data S1: Supporting Information. [file SIM-43-4250-s001.zip]

Archive with 7 entries (7 files):
- FigureS1.eps
- FigureS2.eps
- FigureS5.eps
- FigureS6.eps
- FigureS7.eps
- FigureS8.eps
- Using Instruments for Selection in MR (Supplement) - StatsInMed - Submission 3.pdf
